# Supplementary material for: Aminophosphonates in Nanofiltration and Reverse Osmosis Permeates
Source: Membranes (Basel). 2021 Jun 15;11(6):446. doi: 10.3390/membranes11060446 (PMC8232610; doi:10.3390/membranes11060446)
Supplement: Supplementary file 1 [file membranes-11-00446-s001.zip]

Archive with 1 entries (1 files):
- membranes-1261932-supplementary.pdf
